# Supplementary material for: RqcH and RqcP catalyze processive poly-alanine synthesis in a reconstituted ribosome-associated quality control system
Source: Nucleic Acids Res. 2021 Jul 13;49(14):8355–69. doi: 10.1093/nar/gkab589 (PMC8373112; doi:10.1093/nar/gkab589)
Supplement: gkab589_Supplemental_Files [file gkab589_supplemental_files.zip]

Archive with 2 entries (2 files):
- Supplementary_Table_2.xlsx
- Takada_SI.pdf
