# Supplementary material for: RqcH and RqcP catalyze processive poly-alanine synthesis in a reconstituted ribosome-associated quality control system
Source: Nucleic Acids Res. 2021 Jul 13;49(14):8355–69. doi: 10.1093/nar/gkab589 (PMC8373112; doi:10.1093/nar/gkab589)
Supplement: gkab589_Supplemental_Files [file gkab589_supplemental_files.zip › Supplementary_Table_2.xlsx]

## Sheet: S. Table 2 strains
	strain	description	reference	construction
				host	DNA
	wt168	trpC2	laboratory strain
	VHB46	trpC2 rplK::cmR	(Takada et al., 2021)
	VHB47	trpC2 rplK::spcR	This study	wt168	SOE-PCR product
	VHB256	trpC2 rqcH::spcR	(Crowe-McAuliffe et al., 2021)
	VHB257	trpC2 ssrA::cmR	(Crowe-McAuliffe et al., 2021)
	VHB263	trpC2 rqcHFLAGX3-spcR	(Crowe-McAuliffe et al., 2021)
	VHB285	trpC2 rqcH::spcR thrC::Phy-spank-rqcHDRFLAGX3 kmR	(Crowe-McAuliffe et al., 2021)
	VHB315	trpC2 hflX::spcR	This study	wt168	SOE-PCR product
	VHB316	trpC2 hflX::spcR ssrA::cmR	This study	VHB315	VHB257 genomic DNA
	VHB325	trpC2 rplK::cmR rqcHFLAGX3-spcR	This study	VHB263	VHB46
	VHB334	trpC2 clpP::cmR	This study	wt168	SOE-PCR product
	VHB343	trpC2 rqcP::spcR	(Crowe-McAuliffe et al., 2021)
	VHB347	trpC2 clpP::spcR	This study	wt168	SOE-PCR product
	VHB349	trpC2 thrC::Phy-spank-rplK ermR	This study	wt168	VHP720 plasmid
	VHB350	trpC2 thrC::Phy-spank-rplK ermR ssrA::cmR	This study	VHB349	VHB257 genomic DNA
	VHB351	trpC2 thrC::Phy-spank-rplK ermR rplK::spcR	This study	VHB349	VHB47 genomic DNA
	VHB352	trpC2 thrC::Phy-spank-rplK ermR rplK::spcR ssrA::cmR	This study	VHB351	VHB257 genomic DNA
	VHB368	trpC2 rqcPFLAGX3-spcR	(Crowe-McAuliffe et al., 2021)
	VHB379	trpC2 rqcPR16A-spcR ssrA::cmR	(Crowe-McAuliffe et al., 2021)
	VHB385	trpC2 rqcPFLAGX3-spcR rqcH::ermR	(Crowe-McAuliffe et al., 2021)
	VHB387	trpC2 rqcHFLAGX3-spcR rqcP::cmR	(Crowe-McAuliffe et al., 2021)
	VHB482	trpC2 rqcH::cmR	This study	wt168	SOE-PCR product
	VHB491	trpC2 thrC::Phy-spank-rplk ermR rplK::spcR rqcH::cmR	This study	VHB351	VHB482 genomic DNA
	VHB707	trpC2 rqcPR2A-FLAG3-spcR	This study	wt168	SOE-PCR product
	VHB708	trpC2 rqcPR11A-FLAG3-spcR	This study	wt168	SOE-PCR product
	VHB709	trpC2 rqcPK68AK69A-FLAG3-spcR	This study	wt168	SOE-PCR product
	VHB710	trpC2 rqcPR11AK68AK69A-FLAG3-spcR	This study	wt168	SOE-PCR product
	VHB711	trpC2 rqcPR2A-FLAG3-spcR ssrA::cmR	This study	wt168	SOE-PCR product
	VHB712	trpC2 rqcPR11A-FLAG3-spcR ssrA::cmR	This study	wt168	SOE-PCR product
	VHB713	trpC2 rqcPK68AK69A-FLAG3-spcR ssrA::cmR	This study	wt168	SOE-PCR product
	VHB714	trpC2 rqcPR11AK68AK69A-FLAG3-spcR ssrA::cmR	This study	wt168	SOE-PCR product

## Sheet: S. Table 2 oligonucleotides
	primer / oligonucleotide	sequence, 5'-3'
	pHT002_R	GTCGACTAAGCTTAATTGTTATCCGCTCACAATTACACACATTATGCC
	pHT002_ F	GCATGCAAGCTAATTCGGTGGAAACGAGGTCATC
	VHT_11	CGGATAACAATTAAGCTTAGTCGACttaaggaggtgtgtctcATGGCTAAAAAAGTAG
	VHT_12	GTTTCCACCGAATTAGCTTGCATGCttaatcctcgattacaatacccatactgcgggca
	VHT293	ACGTGAATGGACAAAAAGAAATCTGCTC
	VHT294	CTCGTTGTTATCCTGAATCGTTTCTTGTTCGTTCAA
	VHT295	CGATTCAGGATAACAACGAGGTGAAATCATGAG
	VHT296	TCTTCTTGGATTACTAGGCCTAATTGAGAGAAG
	VHT297	GGCCTAGTAATCCAAGAAGAGCAAAGTATCATCGGT
	VHT298	AGCTGGCTTACAGGAATCTCAACAT
	VHT659	TCGTCGGACTTGGTGCCGGA
	VHT664	AGGCTACTTGCTCTTCTTCTCCACA
	VHT916	AGATATGGCATTAGATAAATTTTTGAAAGTATCACGGCT
	VHT917	TTTATCTAATGCCATATCTATGATCTCCTCTCAG
	VHT918	AGTATCAGCGCTGATCAAACGGCGTAC
	VHT919	GTTTGATCAGCGCTGATACTTTCAAAAAT
	VHT1009	TGAAAGACACGACGGCAGCAGAAGAAGCTGCA
	VHT1010	TGCAGCTTCTTCTGCTGCCGTCGTGTCTTTCA

## Sheet: S. Table 2 strain construction
	strain	primers for SOE-PCR	combination of primer and template DNAs used to generate the PCR fragments
			primer	template	primer	template	primer	template
	VHB47	VHT1, 2	VHT1, 3	wt168 DNA	VHT4, 8	pDG1727	VHT2, 7	wt168 DNA
	VHB315	VHT293, 298	VHT293, 294	wt168 DNA	VHT295, 296	pDG1727	VHT297, 298	wt168 DNA
	VHB347	VHT570, 575	VHT570, 571	wt168 DNA	VHT572, 573	pDG1727	VHT574, 575	wt168 DNA
	VHB482	VHT400, 405	VHT400, 788	wt168 DNA	VHT789, 790	pC194	VHT791, 405	wt168 DNA
	VHB707	VHT659, 664	VHT659, 917	VHB368 DNA	VHT664, 916	VHB368 DNA
	VHB708	VHT659, 664	VHT659, 919	VHB368 DNA	VHT664, 918	VHB368 DNA
	VHB709	VHT659, 664	VHT659, 1010	VHB368 DNA	VHT664, 1009	VHB368 DNA
	VHB710	VHT659, 664	VHT659, 1010	VHB708 DNA	VHT664, 1009	VHB708 DNA

## Sheet: S. Table 2 plasmid construction
	plasmid	description	combination of primer and template DNAs for each PCR fragment
			primer	template	primer	template
	VHP720	pHT003-rplK amp ermR	pHT002_F, R	pHT003	VHT11, 12	wt168 DNA
